# Supplementary material for: Canonical and Alternative Auxin Signaling Systems in Mono-, Di-, and Tetraploid Potatoes
Source: Int J Mol Sci. 2023 Jul 13;24(14):11408. doi: 10.3390/ijms241411408 (PMC10380454; doi:10.3390/ijms241411408)
Supplement: Supplementary file 1 [file ijms-24-11408-s001.zip]

Archive with 1 entries (1 files):
- ijms-2385745-supplementary.pdf
